# Supplementary material for: Empowering refugee voices: Using Nominal Group Technique (NGT) with a diverse refugee Patient Advisory Committee (PAC) to identify health and research priorities in Calgary, Canada
Source: PLoS One. 2025 May 9;20(5):e0323746. doi: 10.1371/journal.pone.0323746 (PMC12064191; doi:10.1371/journal.pone.0323746)
Supplement: S4 Study data — (XLSX) [file pone.0323746.s007.xlsx]

## Sheet: PAC #1
Mental illness/mental health/psychological and mental health screening	5	5	5	5	5	25	0.333333
Nutritional education & Cultural Diet	1	2			4	7	0.0933333
Interpretation services	3			3		6	0.08
Explaining confidentiality		4	2			6	0.08
Better communication between providers		3		2		5	0.0666667
Pre departure neglected diseases	4					4	0.0533333
Sexual health			4			4	0.0533333
Dental orientation				4		4	0.0533333
Education about prescriptions, nutrition, testing, medications			3			3	0.04
Association between regions and hidden chronic diseases					3	3	0.04
Viruses/cancer screening	2					2	0.0266667
Transition from MRHC					2	2	0.0266667
Attention and follow up to blood pressure		1				1	0.0133333
Verbally informing patients to applicable resources			1			1	0.0133333
Disconnection between refugee and mental health services				1		1	0.0133333
Welcome packages (incorporating services offered)					1	1	0.0133333
						75

## Sheet: PAC #2
NGT Ranked Ideas - Index Cards (5 = most important)(numbers are flipped from index cards)
Pre-Migration	Score				Total		Ranked List
Education/Awareness (services available, testing, results)	5	5	4	3	17		Education/Awareness (services available, testing, results)
Clear and Continued Communication	4	4	5		13		Clear and Continued Communication
Health system navigation	1	2	3	5	11		Health system navigation
Language Interpretors	3	5	1		9		Language Interpretors
Canadian website	2	3			5		Canadian website
Health care				4	4		Health care
Expectations from Canada				2	2		Expectations from Canada
Covid Vaccinations				1	1		Covid vaccines
Post-Arrival	Score				Total		Ranked List
More mental health care	5	5	4	3	17		More mental health care
Known community members to communicate with	3	3	5	1	12		Known community members to communicate with
More financial orientation based on needs, tailored financial information/advice/assistance based on need	2	2	2	5	11		More financial orientation based on needs, tailored financial information/advice/assistance based on need
Health care system navigation	4	1	3		8		Health care system navigation
Text chat instead of calling	1		1	4	6		Text chat instead of calling
More time talking to doctors		4		2	6		More time talking to doctors

## Sheet: PAC #3
Health System Priority	Participant 1	Participant 2	Participant 3	Participant 4	Participant 5	Participant 6	Participant 7	Total			1	5
Lack of Info	1	1	1	1	3	1	2				2	4
Wait Times	7	2	2	2	1	2	4				3	3
Context-Specific Screening*	3	3	3	7	4	3	3				4	2
Transportation	4	4	4	5	5	4	7				5	1
Cost	6	5	5	4	2	6	1
Dental/Optometry	5	8	6	3	6	7	5
Pre-Departure IME	8	6	7	-	-	8	-
Translation	9	9	8	6	7	9	6
Automated Messages	3	7	9	-	8	5	-
					*Worded as "Thyroid Cancer"
Points
Health System Priority	Participant 1	Participant 2	Participant 3	Participant 4	Participant 5	Participant 6	Participant 7	Total
Lack of Info	5	5	5	5	3	5	4	32
Wait Times	0	4	4	4	5	4	2	23
Context-Specific Screening*	3	3	3		2	3	3	17
Transportation	2	2	2	1	1	2	0	10
Cost	0	1	1	2	4		5	13
Dental/Optometry	1	0	0	3	0	0	1	5
Pre-Departure IME	0	0	0	0	0	0	0	0
Translation	0	0	0	0	0	0	0	0
Automated Messages	3	0	0	0	0	1	0	4
Research Priority	Participant 1	Participant 2	Participant 3	Participant 4	Participant 5	Participant 6	Participant 7	Participant 8		1	5
Mental Health	1	2	2	2	1	1	1	1		2	4
Quality of Life	2	3	3	.	.	.	.	2		3	3
Dissabilities and Special Needs*	3	1	1	1	2	3	2			4	2
Ukrainian Health Profile**	4	.		5	4	5	4			5	1
Effect of change of ecology/climate/environment	5	4	4	3	5	4	5
Effect of dietary change	6	.		4	3	2	3
Children's health needs				*Especially in children			**Are Ukrainians the sickest nation?
Self-Healing Ukrainian Style								3
Help-What more Canadians or from government/province?								4
	Points
	Participant 1	Participant 2	Participant 3	Participant 4	Participant 5	Participant 6	Participant 7	Total
Mental Health	5	4	4	4	5	5	5	32
Quality of Life	4	3	3	0	0	0	0	10
Dissabilities and Special Needs*	3	5	5	5	4	3	4	29
Ukrainian Health Profile**	2	0	0	0	2	1	2	7
Effect of change of ecology/climate/environment	1	2	2	3	1	2	1	12
Effect of dietary change	0	0	0	2	3	4	3	12

## Sheet: PAC #4
																						0	0
	Topic Suggested:	Participant 1	Participant 2	Participant 3	Participant 4	Participant 5	Participant 6	Participant 7	Participant 8					Total:								1	5
1	Credentials for IMGs to reduce wait times and for doctors who speak the language.		2	5	1		3	1	1													2	4
2	Wait times - delay in accessibility 8-1-1 wait times	1		2				3	7													3	3
	Ability to go to a pracitioner for questions							4	8													4	2
2	PHN given upon arrival.							5	6													5	1
3	More informatiion re: resources available, who to call where to go etc.					1		6	2													6	0
4	Access primary care services online.				2			8	10													7	0
5	8-1-1 triage system							13	9													8	0
6	Public health clinics - empty and can potentially assist 8-1-1							14	3													9	0
7	Routine prophylactic check ups - could be conducted by an RN							7	11													10	0
8	Info re: what we should pay for vs shouldn't, where we fit in the category re: residents vs refugees							19	12													11	0
9	Centralized area that provides appropriate info	2						11	13													12	0
10	Multi-modality communication strategy re: communication barriers.							9	14													13	0
11	Fast tracked educational equavelcy programs so newcomers can work within their professions	4	5		3		2	15	15													14	0
12	More family doctors	3	4	1	4	3		2	16													15	0
13	Health system navigation							10	17													16	0
14	Dental and optometry care			3				12	18													17	0
15	More patient education on medical services provided and why (including mental health) + share proper information		1	4			1	20	19													18	0
16	mandatory health system literacy for children							16	4													19	0
17	community health educators embedded in doctors/public health clinics/ER	5						22	5													20	0
18	Health navigation for newcomers meetings/info sessions							17	20													21	0
19	Access to information/social workers					4		21	21													22	0
20	IFH Coverage and what to do after it expires		3			2		18	22													23	0
21	Time spent waiting vs time spent with providers							23	23													24	0
22	Mental health - health sessions, community leaders				5	5	4	24	24													25	0
23	Integration into Canadian community.							25	25													26	0
24	Advertising 8-1-1							26	26													27	0
																						28	0
	Topic Suggested:	Points - Participant 1	Points - Participant 2	Points - Participant 3	Points - Participant 4	Points - Participant 5	Points - Participant 6	Points - Participant 7	Points - Participant 8	Total Points
1	Credentials for IMGs to reduce wait times and for doctors who speak the language.	0	4	1	5	0	3	5	5	23	1
2	Wait times - delay in accessibility 8-1-1 wait times	5	0	4	0	0	0	3	0	12	3
3	Ability to go to a pracitioner for questions	0	0	0	0	0	0	2	0	2
4	PHN given upon arrival.	0	0	0	0	0	0	1	0	1
5	More informatiion re: resources available, who to call where to go etc.	0	0	0	0	5	0	0	4	9	6
6	Access primary care services online.	0	0	0	4	0	0	0	0	4
7	8-1-1 triage system	0	0	0	0	0	0	0	0	0
8	Public health clinics - empty and can potentially assist 8-1-1	0	0	0	0	0	0	0	3	3
9	Routine prophylactic check ups - could be conducted by an RN	0	0	0	0	0	0	0	0	0
10	Info re: what we should pay for vs shouldn't, where we fit in the category re: residents vs refugees	0	0	0	0	0	0	0	0	0
11	Centralized area that provides appropriate info	4	0	0	0	0	0	0	0	4
12	Multi-modality communication strategy re: communication barriers.	0	0	0	0	0	0	0	0	0
13	Fast tracked educational equavelcy programs so newcomers can work within their professions	2	1	0	3	0	4	0	0	10	5
14	More family doctors	3	2	5	2	3	0	4	0	19	2
15	Health system navigation	0	0	0	0	0	0	0	0	0
16	Dental and optometry care	0	0	3	0	0	0	0	0	3
17	More patient education on medical services provided and why (including mental health) + share proper information	0	5	2	0	0	5	0	0	12	3
18	mandatory health system literacy for children	0	0	0	0	0	0	0	2	2
19	community health educators embedded in doctors/public health clinics/ER	1	0	0	0	0	0	0	1	2
20	Health navigation for newcomers meetings/info sessions	0	0	0	0	0	0	0	0	0
21	Access to information/social workers	0	0	0	0	2	0	0	0	2
22	IFH Coverage and what to do after it expires	0	3	0	0	4	0	0	0	7	7
23	Time spent waiting vs time spent with providers	0	0	0	0	0	0	0	0	0
24	Mental health - health sessions, community leaders	0	0	0	1	1	2	0	0	4
25	Integration into Canadian community.	0	0	0	0	0	0	0	0	0
26	Advertising 8-1-1	0	0	0	0	0	0	0	0	0
		points
1	Credentials for IMGs to reduce wait times and for doctors who speak the language.	23
2	More family doctors	19
3	More patient education on medical services provided and why (including mental health) + share proper information	12
4	Wait times - delay in accessibility 8-1-1 wait times	12
5	More informatiion re: resources available, who to call where to go etc.	9
6	IFH Coverage and what to do after it expires	7
Research Qs:
How many IMGs not accredited in Canada?			3		2	1	2	1
What supports and barriers are available for IMGs to transfer their credentials?		1		3	1		3	2
What are the numbers of profofessionals that are not working in their field in Canada						2	10	3
How does the state balance social and private health access?							12	6
How much money does the gov spend on health and can we optimize groups that need it?		2	4		5		5	4
How do people organize dental care?				1			7	5
How many people feel that they have enough health care? (Unmet health needs)							15	7
How many people have experience with 8-1-1 and what is their experience?				5	3	3	13	8
Is there a correlation between the amount of tax payment and satisfaction with medical system?		5			4		8	13
What is the oversight on quality from clinics who are taking gov money?				4			11	12
What recourse would newcomers have if the quality isn't good?		3				4	4	9
Why refugee health is important for the Canadian community?			1			5	16	10
What are the most common career professionals that face barriers?							14	14
What are the most prevalent barriers for mental health?				3			9	11
How to improve health/influence on health for regugees?		4	2				1	15
How to optimize health $ to the groups that need it			5				6	16
Research Qs:		Points - Participant 1	Points - Participant 2	Points - Participant 3	Points - Participant 4	Points - Participant 5	Points - Participant 6	Points - Participant 7	Participant 8	Total Points
How many IMGs not accredited in Canada?		0	3	0	4	5	4	5	5	26
What supports and barriers are available for IMGs to transfer their credentials?		5	0	3	5	0	3	4	2	22
What are the numbers of profofessionals that are not working in their field in Canada		0	0	0	0	4	0	3	4	11
How does the state balance social and private health access?		0	0	0	0	0	0	0	0	0
How much money does the gov spend on health and can we optimize groups that need it?		4	2	0	1	0	1	2	0	10
How do people organize dental care?		0	0	5	0	0	0	1	1	7
How many people feel that they have enough health care? (Unmet health needs)		0	0	0	0	0	0	0	3	3
How many people have experience with 8-1-1 and what is their experience?		0	0	1	3	3	0	0	0	7
Is there a correlation between the amount of tax payment and satisfaction with medical system?		1	0	0	2	0	0	0	0	3
What is the oversight on quality from clinics who are taking gov money?		0	0	2	0	0	0	0	0	2
What recourse would newcomers have if the quality isn't good?		3	0	0	0	2	2	0	0	7
Why refugee health is important for the Canadian community?		0	5	0	0	1	0	0	0	6
What are the most common career professionals that face barriers?		0	0	0	0	0	0	0	0	0
What are the most prevalent barriers for mental health?		0	0	3	0	0	0	0	0	3
How to improve health/influence on health for refugees?		2	4	0	0	0	5	0	0	11
How to optimize health $ to the groups that need it		0	1	0	0	0	0	0	0	1
1	How many IMGs not accredited in Canada?	26
2	What supports and barriers are available for IMGs to transfer their credentials?	22
3	How to improve health/influence on health for refugees?	11
4	What are the numbers of profoessionals that are not working in their field in Canada	11
5	How much money does the gov spend on health and can we optimize groups that need it?	10
6	What recourse would newcomers have if the quality isn't good?	7
7	How many people have experience with 8-1-1 and what is their experience?	7
8	How do people organize dental care?	7

## Sheet: PAC #5
								Participant 1	Participant 2	Participant 3	Participant 4	Participant 5	Participant 6	Participant 7	Participant 8	Participant 9	Participant 10	Participant 11	Participant 12			1	5
1. What did you worry about the most before you arrived in Canada?												1										2	4
2. What was your greatest need for your health when you first arrived?												2	1									3	3
3. Upon arrival – how do refugees obtain info about clinics that they can go to?															1							4	2
4. How can we help make healthcare information more available for refugees post first arrival?									1	1												5	1
5. Are ppl eligible to receive medication that is important or critical that they use at home in Canada?										2					2							6	0
6. What are the most important things that refugees must be aware of when it comes to Canadian healthcare system prior to arrival									2								3	1				7	0
7. What are the most common or most important health conditions for refugees by global region?													3									8	0
8. Can Canada introduce health system navigation awareness classes (ie., like mandatory language instruction classes) for health so that all new refugees receive?									3						4		4					9	0
9. How do I navigate health system? And who can teach me?														1				2				10	0
10. What to expect when you arrive re: housing, job search, HC, schools, social services and education?																	1					11	0
11. How can I get health assessment and make me understand it (or results)?																						12	0
12. How to deal w pre-existing conditions post arrival?											2	5										13	0
13. Possible ways to provide feedback for the IME exams? (i.e., did the clinics submit this information to IRCC?)											5		5				5	4				14	0
14. How to IME exam information requirements more clear for refugees pre/post arrival?																						15	0
15. Many ppl may be considering coming to Canada as refugees but have health conditions that require HC. How to make info clear whether pre-existing Health conditions would exclude one from coming to Canada?																						16	0
16. Why should I receive these vaccinations after arrival?																						17	0
17. How can gov provide a short and complete information that is understandable for post arrival refugees re: vaccinations (routine vs. other) and why important								1						4								18	0
18. How can I navigate/leverage w the education system (ie. Linc classes) to promote healthcare system info, navigation								2		3						1						19	0
19. How does finding a job or employment status affect the mental health of newcomers post arrival?											3											20	0
20. What is the prevalence of comminicalbe and NCDs pre-arrival and how does this differ by global region												3										21	0
21. What is the prevalence of MH d/o for children camps vs. no-camps and COO and Region OO?												4										22	0
22. Do children or youth receive any assessments re: MH post arrival? Do they receive any access to care, counselling, treatments?													2			5						23	0
23. How do we improve access to pre-departure medical records from home country to Canadian providers														2	3							24	0
24. Question How much to you know about the Canadian HC system? (Question to refugees prior to departure)									4													25	0
25. Health system orientation pre-departure is critical how								5		5	4			5		3						26	0
26. How do we improve healthcare providers’ training in Canadian HC system to increase capacity in general														3								27	0
27. Important health info pre-arrival that is critical for post arrival providers to be safe? How do we make this info available (ie. Woman that is 9months pregnant at departure, is unknown to HC providers post arrival)																	2	5				28	0
28. IFHP coverage and provincial HC card. How do we improve understanding of both programs and what covers what?								4							5	4
29. How can I communicate w the HC system if I see a violation of conduct by HC employees or institutions?																		4
30. How can I find out info about medical expenses prior to arrival so I can plan pre-departure?								3		4	1		4
31. Families are unprepared for the challenges that their children are facing or will face in Canada. How do we support new arrival parents to help and/or support their children (1st gen kids facing issues not common in COO)?									5							2
								Participant 1	Participant 2	Participant 3	Participant 4	Participant 5	Participant 6	Participant 7	Participant 8	Participant 9	Participant 10	Participant 11	Participant 12	Total
1. What did you worry about the most before you arrived in Canada?								#N/A	#N/A	#N/A	#N/A	5	#N/A	#N/A	#N/A	#N/A	#N/A	#N/A	#N/A	#N/A
2. What was your greatest need for your health when you first arrived?								#N/A	#N/A	#N/A	#N/A	4	5	#N/A	#N/A	#N/A	#N/A	#N/A	#N/A	#N/A
3. Upon arrival – how do refugees obtain info about clinics that they can go to?								#N/A	#N/A	#N/A	#N/A	#N/A	#N/A	#N/A	5	#N/A	#N/A	#N/A	#N/A	#N/A
4. How can we help make healthcare information more available for refugees post first arrival?								#N/A	5	5	#N/A	#N/A	#N/A	#N/A	#N/A	#N/A	#N/A	#N/A	#N/A	#N/A
5. Are ppl eligible to receive medication that is important or critical that they use at home in Canada?								#N/A	#N/A	4	#N/A	#N/A	#N/A	#N/A	4	#N/A	#N/A	#N/A	#N/A	#N/A
6. What are the most important things that refugees must be aware of when it comes to Canadian healthcare system prior to arrival								#N/A	4	#N/A	#N/A	#N/A	#N/A	#N/A	#N/A	#N/A	3	5	#N/A	#N/A
7. What are the most common or most important health conditions for refugees by global region?								#N/A	#N/A	#N/A	#N/A	#N/A	3	#N/A	#N/A	#N/A	#N/A	#N/A	#N/A	#N/A
8. Can Canada introduce health system navigation awareness classes (ie., like mandatory language instruction classes) for health so that all new refugees receive?								#N/A	3	#N/A	#N/A	#N/A	#N/A	#N/A	2	#N/A	2	#N/A	#N/A	#N/A
9. How do I navigate health system? And who can teach me?								#N/A	#N/A	#N/A	#N/A	#N/A	#N/A	5	#N/A	#N/A	#N/A	4	#N/A	#N/A
10. What to expect when you arrive re: housing, job search, HC, schools, social services and education?								#N/A	#N/A	#N/A	#N/A	#N/A	#N/A	#N/A	#N/A	#N/A	5	#N/A	#N/A	#N/A
11. How can I get health assessment and make me understand it (or results)?								#N/A	#N/A	#N/A	#N/A	#N/A	#N/A	#N/A	#N/A	#N/A	#N/A	#N/A	#N/A	#N/A
12. How to deal w pre-existing conditions post arrival?								#N/A	#N/A	#N/A	4	1	#N/A	#N/A	#N/A	#N/A	#N/A	#N/A	#N/A	#N/A
13. Possible ways to provide feedback for the IME exams? (i.e., did the clinics submit this information to IRCC?)								#N/A	#N/A	#N/A	1	#N/A	1	#N/A	#N/A	#N/A	1	2	#N/A	#N/A
14. How to IME exam information requirements more clear for refugees pre/post arrival?								#N/A	#N/A	#N/A	#N/A	#N/A	#N/A	#N/A	#N/A	#N/A	#N/A	#N/A	#N/A	#N/A
15. Many ppl may be considering coming to Canada as refugees but have health conditions that require HC. How to make info clear whether pre-existing Health conditions would exclude one from coming to Canada?								#N/A	#N/A	#N/A	#N/A	#N/A	#N/A	#N/A	#N/A	#N/A	#N/A	#N/A	#N/A	#N/A
16. Why should I receive these vaccinations after arrival?								#N/A	#N/A	#N/A	#N/A	#N/A	#N/A	#N/A	#N/A	#N/A	#N/A	#N/A	#N/A	#N/A
17. How can gov provide a short and complete information that is understandable for post arrival refugees re: vaccinations (routine vs. other) and why important								5	#N/A	#N/A	#N/A	#N/A	#N/A	2	#N/A	#N/A	#N/A	#N/A	#N/A	#N/A
18. How can I navigate/leverage w the education system (ie. Linc classes) to promote healthcare system info, navigation								4	#N/A	3	#N/A	#N/A	#N/A	#N/A	#N/A	5	#N/A	#N/A	#N/A	#N/A
19. How does finding a job or employment status affect the mental health of newcomers post arrival?								#N/A	#N/A	#N/A	3	#N/A	#N/A	#N/A	#N/A	#N/A	#N/A	#N/A	#N/A	#N/A
20. What is the prevalence of comminicalbe and NCDs pre-arrival and how does this differ by global region								#N/A	#N/A	#N/A	#N/A	3	#N/A	#N/A	#N/A	#N/A	#N/A	#N/A	#N/A	#N/A
21. What is the prevalence of MH d/o for children camps vs. no-camps and COO and Region OO?								#N/A	#N/A	#N/A	#N/A	2	#N/A	#N/A	#N/A	#N/A	#N/A	#N/A	#N/A	#N/A
22. Do children or youth receive any assessments re: MH post arrival? Do they receive any access to care, counselling, treatments?								#N/A	#N/A	#N/A	#N/A	#N/A	4	#N/A	#N/A	1	#N/A	#N/A	#N/A	#N/A
23. How do we improve access to pre-departure medical records from home country to Canadian providers								#N/A	#N/A	#N/A	#N/A	#N/A	#N/A	4	3	#N/A	#N/A	#N/A	#N/A	#N/A
24. Question How much to you know about the Canadian HC system? (Question to refugees prior to departure)								#N/A	2	#N/A	#N/A	#N/A	#N/A	#N/A	#N/A	#N/A	#N/A	#N/A	#N/A	#N/A
25. Health system orientation pre-departure is critical how								1	#N/A	1	2	#N/A	#N/A	1	#N/A	3	#N/A	#N/A	#N/A	#N/A
26. How do we improve healthcare providers’ training in Canadian HC system to increase capacity in general								#N/A	#N/A	#N/A	#N/A	#N/A	#N/A	3	#N/A	#N/A	#N/A	#N/A	#N/A	#N/A
27. Important health info pre-arrival that is critical for post arrival providers to be safe? How do we make this info available (ie. Woman that is 9months pregnant at departure, is unknown to HC providers post arrival)								#N/A	#N/A	#N/A	#N/A	#N/A	#N/A	#N/A	#N/A	#N/A	4	1	#N/A	#N/A
28. IFHP coverage and provincial HC card. How do we improve understanding of both programs and what covers what?								2	#N/A	#N/A	#N/A	#N/A	#N/A	#N/A	1	2	#N/A	#N/A	#N/A	#N/A
29. How can I communicate w the HC system if I see a violation of conduct by HC employees or institutions?								#N/A	#N/A	#N/A	#N/A	#N/A	#N/A	#N/A	#N/A	#N/A	#N/A	2	#N/A	#N/A
30. How can I find out info about medical expenses prior to arrival so I can plan pre-departure?								3	#N/A	2	5	#N/A	2	#N/A	#N/A	#N/A	#N/A	#N/A	#N/A	#N/A
31. Families are unprepared for the challenges that their children are facing or will face in Canada. How do we support new arrival parents to help and/or support their children (1st gen kids facing issues not common in COO)?								#N/A	1	#N/A	#N/A	#N/A	#N/A	#N/A	#N/A	4	#N/A	#N/A	#N/A	#N/A
	Participant 1	Participant 2	Participant 3	Participant 4	Participant 5	Participant 6	Participant 7	Participant 8	Participant 9	Participant 10	Participant 11	Participant 12	Total	Color
6. What are the most important things that refugees must be aware of when it comes to Canadian healthcare system prior to arrival	0	4	0	0	0	0	0	0	0	3	5	0	12	A
18. How can I navigate/leverage w the education system (ie. Linc classes) to promote healthcare system info, navigation	4	0	3	0	0	0	0	0	5	0	0	0	12	B
30. How can I find out info about medical expenses prior to arrival so I can plan pre-departure?	3	0	2	5	0	2	0	0	0	0	0	0	12	C
4. How can we help make healthcare information more available for refugees post first arrival?	0	5	5	0	0	0	0	0	0	0	0	0	10	B
2. What was your greatest need for your health when you first arrived?	0	0	0	0	4	5	0	0	0	0	0	0	9	A
9. How do I navigate health system? And who can teach me?	0	0	0	0	0	0	5	0	0	0	4	0	9	B
5. Are ppl eligible to receive medication that is important or critical that they use at home in Canada?	0	0	4	0	0	0	0	4	0	0	0	0	8	C
25. Health system orientation pre-departure is critical how	1	0	1	2	0	0	1	0	3	0	0	0	8
8. Can Canada introduce health system navigation awareness classes (ie., like mandatory language instruction classes) for health so that all new refugees receive?	0	3	0	0	0	0	0	2	0	2	0	0	7
17. How can gov provide a short and complete information that is understandable for post arrival refugees re: vaccinations (routine vs. other) and why important	5	0	0	0	0	0	2	0	0	0	0	0	7
23. How do we improve access to pre-departure medical records from home country to Canadian providers	0	0	0	0	0	0	4	3	0	0	0	0	7
1. What did you worry about the most before you arrived in Canada?	0	0	0	0	5	0	0	0	0	0	0	0	5
3. Upon arrival – how do refugees obtain info about clinics that they can go to?	0	0	0	0	0	0	0	5	0	0	0	0	5
10. What to expect when you arrive re: housing, job search, HC, schools, social services and education?	0	0	0	0	0	0	0	0	0	5	0	0	5
12. How to deal w pre-existing conditions post arrival?	0	0	0	4	1	0	0	0	0	0	0	0	5
13. Possible ways to provide feedback for the IME exams? (i.e., did the clinics submit this information to IRCC?)	0	0	0	1	0	1	0	0	0	1	2	0	5
22. Do children or youth receive any assessments re: MH post arrival? Do they receive any access to care, counselling, treatments?	0	0	0	0	0	4	0	0	1	0	0	0	5
27. Important health info pre-arrival that is critical for post arrival providers to be safe? How do we make this info available (ie. Woman that is 9months pregnant at departure, is unknown to HC providers post arrival)	0	0	0	0	0	0	0	0	0	4	1	0	5
28. IFHP coverage and provincial HC card. How do we improve understanding of both programs and what covers what?	2	0	0	0	0	0	0	1	2	0	0	0	5
31. Families are unprepared for the challenges that their children are facing or will face in Canada. How do we support new arrival parents to help and/or support their children (1st gen kids facing issues not common in COO)?	0	1	0	0	0	0	0	0	4	0	0	0	5
7. What are the most common or most important health conditions for refugees by global region?	0	0	0	0	0	3	0	0	0	0	0	0	3
19. How does finding a job or employment status affect the mental health of newcomers post arrival?	0	0	0	3	0	0	0	0	0	0	0	0	3
20. What is the prevalence of comminicalbe and NCDs pre-arrival and how does this differ by global region	0	0	0	0	3	0	0	0	0	0	0	0	3
26. How do we improve healthcare providers’ training in Canadian HC system to increase capacity in general	0	0	0	0	0	0	3	0	0	0	0	0	3
21. What is the prevalence of MH d/o for children camps vs. no-camps and COO and Region OO?	0	0	0	0	2	0	0	0	0	0	0	0	2
24. Question How much to you know about the Canadian HC system? (Question to refugees prior to departure)	0	2	0	0	0	0	0	0	0	0	0	0	2
29. How can I communicate w the HC system if I see a violation of conduct by HC employees or institutions?	0	0	0	0	0	0	0	0	0	0	2	0	2
11. How can I get health assessment and make me understand it (or results)?	0	0	0	0	0	0	0	0	0	0	0	0	0
14. How to IME exam information requirements more clear for refugees pre/post arrival?	0	0	0	0	0	0	0	0	0	0	0	0	0
15. Many ppl may be considering coming to Canada as refugees but have health conditions that require HC. How to make info clear whether pre-existing Health conditions would exclude one from coming to Canada?	0	0	0	0	0	0	0	0	0	0	0	0	0
16. Why should I receive these vaccinations after arrival?	0	0	0	0	0	0	0	0	0	0	0	0	0
		11 people voted
		total 165
Priorities after combination of similar ideas	votes
18. How can I navigate/leverage w the education system (ie. Linc classes) to promote healthcare system info, navigation	12	55
4. How can we help make healthcare information more available for refugees post first arrival?	10		and how would it meet my needs.
9. How do I navigate health system? And who can teach me?	9						leads to empowerment and self management								two authors independently reviewed, remaining vonflicts were resolved by a third senior author.
8. Can Canada introduce health system navigation awareness classes (ie., like mandatory language instruction classes) for health so that all new refugees receive?	7		health system navigation post arrival
3. Upon arrival – how do refugees obtain info about clinics that they can go to?	5														to reach consensus
28. IFHP coverage and provincial HC card. How do we improve understanding of both programs and what covers what?	5														you agree that the process was fair.
11. How can I get health assessment and make me understand it (or results)?	0
14. How to IME exam information requirements more clear for refugees pre/post arrival?	0
16. Why should I receive these vaccinations after arrival?	0
17. How can gov provide a short and complete information that is understandable for post arrival refugees re: vaccinations (routine vs. other) and why important	7		health navigation focused on vaccines
6. What are the most important things that refugees must be aware of when it comes to Canadian healthcare system prior to arrival	12	42	health infomration orientation to understand how the healthcare system works and how it can address health and healthcare needs.
25. Health system orientation pre-departure is critical how	8
24. Question How much to you know about the Canadian HC system? (Question to refugees prior to departure)	2		greatest need, HC orientation prior to arrival
30. How can I find out info about medical expenses prior to arrival so I can plan pre-departure?	12
5. Are ppl eligible to receive medication that is important or critical that they use at home in Canada?	8
15. Many ppl may be considering coming to Canada as refugees but have health conditions that require HC. How to make info clear whether pre-existing Health conditions would exclude one from coming to Canada?	0		Policy information regarding health conditions
27. Important health info pre-arrival that is critical for post arrival providers to be safe? How do we make this info available (ie. Woman that is 9months pregnant at departure, is unknown to HC providers post arrival)	5	17	Health Data transfer
12. How to deal w pre-existing conditions post arrival?	5
23. How do we improve access to pre-departure medical records from home country to Canadian providers	7
2. What was your greatest health needs for your health when you first arrived?	9	14
1. What did you worry about the most before you arrived in Canada with regards to health?	5		health information tranfer
22. Do children or youth receive any assessments re: MH post arrival? Do they receive any access to care, counselling, treatments?	5	12	Children's mental health - what are the most important mental health challenges that refugee kids faced and how can parents be supported - what is the access to post arrival, how do these differ in terms of COO.
21. What is the prevalence of MH d/o for children camps vs. no-camps and COO and Region OO?	2
31. Families are unprepared for the challenges that their children are facing or will face in Canada. How do we support new arrival parents to help and/or support their children (1st gen kids facing issues not common in COO)?	5		health conditions by global region****
13. Possible ways to provide feedback for the IME exams? (i.e., did the clinics submit this information to IRCC?)	5	7	feedback
29. How can I communicate w the HC system if I see a violation of conduct by HC employees or institutions?	2
7. What are the most common or most important health conditions for refugees by global region?	3	6
20. What is the prevalence of comminicalbe and NCDs pre-arrival and how does this differ by global region	3
10. What to expect when you arrive re: housing, job search, HC, schools, social services and education?	5	5
19. How does finding a job or employment status affect the mental health of newcomers post arrival?	3	3
26. How do we improve healthcare providers’ training in Canadian HC system to increase capacity in general	3	3
One sentence Summary of priorities
1. How can we make health system information more availablle or leverage exisiting programs (i.e. language Classes) to increase health system navigation post arrival, including: clinics to go to, vaccinations, insurance coverage, resources, healthcare processes, immigration medical exam, where to start and the importance of each	55	health system infomrration, orientation and navigation. post arrival
2. How can we enhance health system navigation pre-arrival as it is critical, which includes: medical expenses orientation, health conditions transition treatments (and whether or not health conditons can affect migration status negatively), and crucial orientation points that refugees should know prior to migration.	42	health system infomration pre arrival - preparation, infomration and orrientation
3. How can Canada improve health data transfer in terms of access to medical records from home country and health status and needs to Canadian health system immediately post arrival (ie. Woman that is 9 months pregnant at departure, is unknown to HC providers post arrival).	17	Health information flow connecting pre and post arrival smoothly. for providers. medical history
4. what were your greatest needs and worries in regards to health prior to coming to Canada?	14	refugees greatest needs and worries
5. What is the prevalence of mental health issues for children in camps vs. no-camps and COO and Region OO, and do children or youth recieve mental health assessments, care and treatment post arrival and how are parrents supported in this regard?	12	Children's mental health and supporting famillies
How do we enhance feedback loops for misconduct by healthcare employees or insititutions or feedback regarding IME exams?	7
What are the most commmon health conditions (NCDs or CDs) for refugees pre-arrival and how does this differ by global region?	6
6. What are the most important things that refugees must be aware of when it comes to Canadian healthcare system prior to arrival	C	Greatest Need
18. How can I navigate/leverage w the education system (ie. Linc classes) to promote healthcare system info, navigation	A	Health Navigation
30. How can I find out info about medical expenses prior to arrival so I can plan pre-departure?	B	Medical Expenses
4. How can we help make healthcare information more available for refugees post first arrival?	A
2. What was your greatest need for your health when you first arrived?	C
9. How do I navigate health system? And who can teach me?	A
5. Are ppl eligible to receive medication that is important or critical that they use at home in Canada?	B
25. Health system orientation pre-departure is critical how	A
8. Can Canada introduce health system navigation awareness classes (ie., like mandatory language instruction classes) for health so that all new refugees receive?	A
17. How can gov provide a short and complete information that is understandable for post arrival refugees re: vaccinations (routine vs. other) and why important	F	Vaccination
23. How do we improve access to pre-departure medical records from home country to Canadian providers
1. What did you worry about the most before you arrived in Canada?	C
3. Upon arrival – how do refugees obtain info about clinics that they can go to?	A (Post Arrival)
10. What to expect when you arrive re: housing, job search, HC, schools, social services and education?	(Not quite health system navigation, more of a general social orientation)
12. How to deal w pre-existing conditions post arrival?	A (Post Arrival)
13. Possible ways to provide feedback for the IME exams? (i.e., did the clinics submit this information to IRCC?)
22. Do children or youth receive any assessments re: MH post arrival? Do they receive any access to care, counselling, treatments?	D	Children
27. Important health info pre-arrival that is critical for post arrival providers to be safe? How do we make this info available (ie. Woman that is 9months pregnant at departure, is unknown to HC providers post arrival)	A
28. IFHP coverage and provincial HC card. How do we improve understanding of both programs and what covers what?
31. Families are unprepared for the challenges that their children are facing or will face in Canada. How do we support new arrival parents to help and/or support their children (1st gen kids facing issues not common in COO)?	D	Children
7. What are the most common or most important health conditions for refugees by global region?
19. How does finding a job or employment status affect the mental health of newcomers post arrival?
20. What is the prevalence of comminicalbe and NCDs pre-arrival and how does this differ by global region
26. How do we improve healthcare providers’ training in Canadian HC system to increase capacity in general
21. What is the prevalence of MH d/o for children camps vs. no-camps and COO and Region OO?	D	Children
24. Question How much to you know about the Canadian HC system? (Question to refugees prior to departure)	A
29. How can I communicate w the HC system if I see a violation of conduct by HC employees or institutions?
11. How can I get health assessment and make me understand it (or results)?	A
14. How to IME exam information requirements more clear for refugees pre/post arrival?	A
15. Many ppl may be considering coming to Canada as refugees but have health conditions that require HC. How to make info clear whether pre-existing Health conditions would exclude one from coming to Canada?	B
16. Why should I receive these vaccinations after arrival?	F	Vaccination

## Sheet: Summary
Health Priorities
Rank	Pre-migration/ Early Arrival (0-3 months)	Stickers Score	Rank	Post-migration (up to 2 years)	Stickers Score	Rank	Long Term Resilient Health System (beyond 2 years)	Stickers Score				Top 5	Score
1	Improve Education/Awareness of healthcare services available such as testing, results and treatments.	1	1	More mental health care	7	1	Accrediting IMGs (International medical graduates) in Canada to reduce wait times and increase diversity among doctors.	4			1	More family doctors	11
2	Clear and continued communication between International Organization for Migration (IOM), Canadian government, and refugees (before/during/after migration).	0	2	Utilizing known community members to improve communication in healthcare.	2	2	More family doctors	11			2	Better Healthcare system navigation	8
3	Better tools/resources for Canadian health system navigation (i.e., what documents to bring and how to access services?)	0	3	More financial orientation based on needs, tailored financial information/advice/assistance based on need	4	3	More patient education on medical services provided and why (including mental health) + share proper information	0			3	More mental health care	7
4	Universal Language Interpretors in healthcare system	4	4	Better Healthcare system navigation	8	3	Reduce Wait times - delay in accessibility, 8-1-1 wait times	1			3	Improve wait times	7
5	Informative Canadian website (clear instructions on next steps upon arrival).	1	5	Use preferred modes of communication (i.e., Text/chat instead of calling)	0	4	More HC navigation information re: resources available, who to call, where to go etc.	1			4	More financial orientation based on needs, tailored financial information/advice/assistance based on need	4
			5	More time talking to doctors	0	5	IFH Coverage education and what to do after it expires	1			4	Accrediting IMGs (International medical graduates) in Canada to reduce wait times and increase diversity among doctors.	4
			2	Improve wait times	7						5	Utilizing known community members to improve communication in healthcare.	2
			3	Enhance screening based on refugees context and background (i.e., thyroid cancer due to the Chernobyl)	3									total score	57
			4	Reduce out-of-Pocket Costs to Ukrainian evacuees + refugees	1
			5	Enhance accessabiliity to labs and clinics.	1
Research Priorities
Rank	Pre-migration/ Early Arrival (0-3 months)	Stickers Score	Rank	Post-migration (up to 2 years)	Stickers Score	Rank	Long Term Resilient Health System (beyond 2 years)	Stickers Score				Top 5	Score
	6. What are the most important things that refugees must be aware of when it comes to Canadian healthcare system prior to arrival	8		How to improve?:		1	How many IMGs (international medical graduates) not accredited in Canada?	2			1	What are the most important things that refugees must be aware of when it comes to Canadian healthcare system prior to arrival	8
	18. How can I navigate/leverage w the education system (ie. Linc classes) to promote healthcare system info, navigation	0	1	Mental illness/mental health/psychological and mental health screening	5	2	What supports and barriers are available for IMGs to transfer their credentials?	2			2	How many refugee professionals are not working in their field in Canada?	6
	30. How can I find out info about medical expenses prior to arrival so I can plan pre-departure?	3	2	Nutritional & Cultural Diet education	1	3	How to improve longterm health/influence on health for refugees?	1			2	How do refugees organize and manage dental care financially?	6
	4. How can we help make healthcare information more available for refugees post first arrival?	1	3	Interpretation services	0	3	How many refugee professionals are not working in their field in Canada?	6			3	Mental illness/mental health/psychological and mental health screening	5
	2. What was your greatest need for your health when you first arrived?	3	3	Explaining confidentiality/privacy	0	4	How much does the government spend on health and can we optimize groups that need it?	3			3	Care of pre-departure neglected diseases	5
	9. How do I navigate health system? And who can teach me?	1	4	Communication between HC providers	0	5	What resources would refugees have if the quality isn't good?	1			4	Increasing access to refugees with disabilities and special needs	4
			5	Care of pre-departure neglected diseases	5	5	How many refugees have experience with 8-1-1 and what is their experience?	0			5	How much does the government spend on health and can we optimize groups that need it?	3
			5	Awareness of sexual/reproductive health	0	5	How do refugees organize and manage dental care financially?	6			5	How can I find out info about medical expenses prior to arrival so I can plan pre-departure?	3
			5	Dental orientation	0						5	What was your greatest need for your health when you first arrived?	3
				Understand better?:
			2	Increasing access to refugees with disabilities and special needs	4									total score	58
			3	Effect of change of ecology/climate/environment	1
			3	Effect of dietary change post arrival	2
			4	Quality of Life post arrival	1
			5	Ukrainian Evacuees Health Profile (compared to refugees?)	2

## Sheet: All Sessions Analysis
	​​What, in your opinion, are the issues of most importance for refugee health research?			How would you describe your pre-departure or pre-migration experience?				Pre-departure to early post arrival experiences w HC system for migration to Canada
	Data used only for 5 participants, total participants was 8 people!			Note: only 4 data collected and there was 7 participants.					Note: Equal number of participants and intake.				Note: Equal number of participants and intake.				Note: 2 participants did not vote, one was late, and the other person did not vote online.
				How can we improve the pre-departure experience?
	PAC #1				PAC #2				PAC #3					PAC #4				PAC #5
	Research Priorities	Score			Pre-migration	Score			Research Priorities	score				Resilient Health System Solutions	Score		Rank	Research Priorities for the Pre-migration/Early Arrival period	Score
1	Mental illness/mental health/psychological and mental health screening	25		1	Education/Awareness (services available, testing, results)	17		1	Mental Health	32			1	Credentials for IMGs to reduce wait times and for doctors who speak the language.	23		1	What are the most important things that refugees must be aware of when it comes to Canadian healthcare system prior to arrival	12
2	Nutritional education & Cultural Diet	7		2	Clear and Continued Communication	13		2	Dissabilities and Special Needs*	29			2	More family doctors	19		1	How can I navigate/leverage w the education system (ie. Linc classes) to promote healthcare system info, navigation	12
3	Interpretation services	6		3	Health system navigation	11		3	Effect of change of ecology/climate/environment	12			3	More patient education on medical services provided and why (including mental health) + share proper information	12		1	How can I find out info about medical expenses prior to arrival so I can plan pre-departure?	12
4	Explaining confidentiality	6		4	Language Interpretors	9		4	Effect of dietary change	12			4	Wait times - delay in accessibility 8-1-1 wait times	12		2	How can we help make healthcare information more available for refugees post first arrival?	10
5	Better communication between providers	5		5	Informative Canadian website	5		5	Quality of Life	10			5	More informatiion re: resources available, who to call where to go etc.	9		3	What was your greatest need for your health when you first arrived?	9
6	Focus on pre-departure neglected diseases	4			5+4+3+2+1= 15 | 15x4 participants = 60 | out of 60	out of 20		6	Ukrainian Health Profile**	7			6	IFH Coverage and what to do after it expires	7		3	How do I navigate health system? And who can teach me?	9
7	Sexual health	4							5+4+3+2+1= 15 | 15 x 7 participants = 105 | out of 105	out of 35				5+4+3+2+1= 15 | 15 x 8 participants = 120 | out of 120	out of 40		4	Are ppl eligible to receive medication that is important or critical that they use at home in Canada?	8
8	Dental orientation	4							*Especially in children **Are Ukrainians the sickest nation?								4	Health system orientation pre-departure is critical how	8
	5+4+3+2+1= 15 | 15 x 5 participants= 75 | out of 75	out of 25															5	8. Can Canada introduce health system navigation awareness classes (ie., like mandatory language instruction classes) for health so that all new refugees receive?	7
																	5	How can gov provide a short and complete information that is understandable for post arrival refugees re: vaccinations (routine vs. other) and why important	7
																	5	How do we improve access to pre-departure medical records from home country to Canadian providers	7
																		5+4+3+2+1= 15 | 15 x 11 participants = 165 | out of 165	out of 55
				How does this compare to services available upon arrival?
					Post-migration/early arrival	score			Health Systems Prority	score				Research Questions	Score
				1	More mental health care	17		1	Lack of Info	32			1	How many IMGs not accredited in Canada?	26
				2	Known community members to communicate with	12		2	Wait Times	23			2	What supports and barriers are available for IMGs to transfer their credentials?	22
				3	More financial orientation based on needs, tailored financial information/advice/assistance based on need	11		3	Context-Specific Screening*	17			3	How to improve health/influence on health for refugees?	11
				4	Health care system navigation	8		4	Cost	13			4	What are the numbers of profoessionals that are not working in their field in Canada	11
				5	Text chat instead of calling	6		5	Transportation	10			5	How much money does the gov spend on health and can we optimize groups that need it?	10
				6	More time talking to doctors	6			5+4+3+2+1= 15 | 15 x 7 participants = 105 | out of 105	out of 35			6	What recourse would newcomers have if the quality isn't good?	7
					5+4+3+2+1= 15 | 15 x 4 participants = 60 | out of 60	out of 20			*Worded as "Thyroid Cancer"				7	How many people have experience with 8-1-1 and what is their experience?	7
					no more solutions ranked.								8	How do people organize dental care?	7
														5+4+3+2+1= 15 | 15 x 8 participants = 120 | out of 120	out of 40
				Notes & Quotes for	Pre-migration experiences			Notes & Quotes for	Issue 1: Pre-departure to early post arrival experiences w HC system for migration to Canada				Notes & Quotes for	Resilient Health systems priorities.
				Education/Awareness (services available, testing, results)
					I passed all of these exams in Poland (Warsaw) by MD certified by Canadian gov but when I arrived had to do all the examinations over again and pay money			lack of info	Difficulty knowing where to go for IME exams post arrival				Credentials for IMGs to reduce wait times and for doctors who speak the language.
					Made to repeat in Montreal				Unclear how to book appts without help
					Had to pay ~$170 for kid $250-300 for adult here in Canada				No database, no formal information about what clinics offer IMEs					CHWs from newcomer communities to help navigate health system
					pre-migration: We did not know the purpose of the tests and did not know what they were used for it was very scary "What is the purpose of these tests? Are they going to deny us?" There were a lot of questions that could be easily fixed with clarity to make people feel better									people always try to find doctors from their own communities. There are many MDs from home countries but don't have licence to work here in Canada so cannot prescribe or help people from their communities.
					Orientation: they gave us when we received vaccinations. They told us what to expect in Canada Was done in English by a Somali gentlemen that worked for IOM because we had people from many cultures (not translated into Tigrinya/Amhari				When arrived did not know how to get in YYC for PKU diet					Problem: trained as community or mental health counsellor abroad but could not access Canadian system to allow them to work in their own profession in Canada
				Clear and Continued Communication					IME was “super not clear”, especially how to do it before arriving to Canada					Community Health liaisons and or educators embedded in health clinics, health centres, to teach health literacy and health system navigation
					"I had to do my application myself, which I remember was stressful because I thought it would be in the Canadian system forever" System had problems that I could not qualify. Only single word answers I had a friend that paid someone to fill out application				I know stories from Facebook that people tried to do pre-departure but then did not have their exams accepted post arrival					shorter programs to allow professionals with training from abroad to have a ladder or pathway to be able to work in their own profession or to credential their training in Canada "Professionalism wastage" Programs that allow people to work so can survive but also provides training and credentialing More IMG physicians that understand their communities would help
					Because of COVID, information on the website was changing all the time" "I have vaccination but now it's not enough" "Information was changing all the time so it was hard to know what to do"				Bloodwork $35-40, but totally unclear if you need to pay for blood work				More family doctors
					Recommend: Leave a call back number, or another way to communicate in response Why not use WhatsApp, give other ways to communicate not just telephone									Fair entry program through city of Calgary is excellent and easy to access multiple programs for newcomers. Could copy this type of program but for health
					improved communication back to pts., better communication between IRCC and IOM, use WhatsApp to communicate to pts. and families									More good family doctors that are easily accessible and can help with both urgent and routine health issues
					improved communication back to pts., better communication between IRCC and IOM, use WhatsApp to communicate to pts. and families				Nothing provided in Ukrainian or Russian except for the small info package that comes with AB Health care but this arrives AFTER all IME exams
				Health system navigation					We have AB health benefits insurance but absolutely no idea about what is and what is not covered				More patient education on medical services provided and why (including mental health) + share proper information
					There is a huge gap in helping Ukrainians learn how to navigate HC system in Canada i.e., if there is an emergency situation: Ukrainians either all EMS or call Fam Dr. who they can access on the same day Ukrainians don't know that htey can access ED right away here in Canada Huge gap to tell people how to get a family doctor or what to do if you don't have one (ie, you can go to a walk-in clinic)				Feels like a random thing because some clinics accept our cards but others don’t					Creating a website that you can sign on to that would help pts. search for physicians and book appts. but also which ones may speak their language
														Health literacy and health system navigation training in schools for kids
					Most of the information we get about Canadian HC we get from facebook and Instagram									Spending ++ time in school learning English but then don't have time to go elsewhere to learn how to navigate society in Canada
					orientation needed before and after arrival for Ukrainians									Social workers are also ++ helpful for newcomers because they are masters for helping people navigate systems and access resources
				Language Interpretors				Wait times	Long delays accessing primary care for IME or simple medical issues post arrival					Afghan community is suffering ++ from mental health but they don't know where to go and don't know about/what MH is
					Orientation: they gave us when we received vaccinations. They told us what to expect in Canada Was done in English by a Somali gentlemen that worked for IOM because we had people from many cultures (not translated into Tigrinya/Amhari				IME exams required in order to obtain work permit but long waits to find MDs that will do					Community Health liaisons and or educators embedded in health clinics, health centres, to teach health literacy and health system navigation
					Language barrier very difficult early post arrival, especially if someone calls. I can speak English but I had no idea				4 months to get first appt w new family doctor, then another 2 month delay to book blood work (January to find GP, March was first appt available)					Mental Health is ++ important for refugees because all are exposed to trauma prior to migration - If all refugees that settle in Canada will become part of community they will need to know how to cope with their mental health - if not we will see increased risk of substance abuse, violence and intergenerational trauma - Solution: UCC is the largest NGO for Ukrainian community in Canada. They have…
					Language barrier very difficult early post arrival, especially if someone calls. I can speak English but I had no idea				6 month wait to see specialist after seeing a GP for young woman’s mother				Wait times - delay in accessibility 8-1-1 wait times
					lack of interpreters for orientation, for IME exam
				Informative Canadian website				Context specific screening	Because of Chernobyl disaster, we have higher rates of thyroid cancer and this is part of our routine screening but not					get 811 to help people book appts or access care, not just give advice
														Triage system for trouble shooting health access issues
					If Canada.ca had proper instructions that were clear What do you need to do first? what documents do you need?, make it far more clear for all the pieces so that we don't have to go to Facebook If would be great if there was a text chat that you could ask questions to: that would respond w AI and provide directions, links etc. could be done in multiple languages If a single mother w mult kids arr…									need to know how to access healthcare card number or know who/where to go if lose their card or need to find their number. Solution could be to have 811 - have an option to help w administrative issues such as PHNs, lost cards, access to PHNs etc.? - can do on websites also but would need embedded translation
								Transportation
					Clarification for healthcare system in Canada for Ukrainians is a huge gap and missing because "it's so ridiculous that some families are going back to dangerous cities in Ukraine b/c they don't know how to navigate HC system here".				Transportation barriers to find labs near their home					"Like calling a bank, first you get a front line person who is not a doctor or highly specialized person, but they can help triage and navigate to another person w more specialized knowledge depending on the issue
									Transportation barriers are very important because difficult to access clinics that are very far				More information re: resources available, who to call where to go etc.
					A lot of information but it's everywhere but many Ukrainians apply for Visa to come to Canada but are completely unaware about what they will or will not receive				First you look for cheapest price for lab, then you look for closest or easiest to access					give people or help them apply for and easily access AB Health cards in Ukraine, can access primary care appts online throughout a system
					pre-migration: We did not know the purpose of the tests and did not know what they were used for it was very scary "What is the purpose of these tests? Are they going to deny us?" There were a lot of questions that could be easily fixed with clarity to make people feel better									need to know how to access healthcare card number or know who/where to go if lose their card or need to find their number. Solution could be to have 811 - have an option to help w administrative issues such as PHNs, lost cards, access to PHNs etc.? -- can do on websites also but would need embedded translation
														AB Health: website exists but no one from Ukrainian community knows about it nor how to access it
								Cost	Expensive IME’s $200 for adult, ~$120 for kids					Everyone uses facebook: so solution can be to put highly important info here
									50% for ukrainians but not other immgrants.					not everyone has access to internet so solution for important health information needs to be multimodal (paper, internet, in person etc.)
				Notes for	Post-migration, early arrival				“It’s like findings car insurance, you have to call dozens of places to find the cheapest option”					Prophylaxis and routine healthcare check ups should be easier to access. If are using only doctors it is a waste of scarce HR. Would be better if Nurse or other HC professional or other could help see patients for lower acuity issues or routine care
									Certain amount of money for glasses or lenses and if they cost more					Better health navigation services online so can ask questions and have explanation about where to go and how health system works here in Canada
				More mental health care										Afghans use: Facebook community groups Afghans from previous waves of immigration are also a really good source of information for newly arrived Afghans
														Community associations have good programs for children etc. but do not have programs for health literacy and health system navigation provided info sessions about workers rights for their community
														New arrival in past 6 months and has not been able to find a family doctor has gone to clinics in their area to try to find but hasn't been able to access, so unclear how to get new fam doctor website
				Known community members to communicate with	A lot of people receive info from soc media in their own cultures so why not use people known inside these communities who are well known to deliver information to each community so that new arrivals have access to reliable information			Notes for	Research Questions:					Mental Health is ++ important for refugees because all are exposed to trauma prior to migration - If all refugees that settle in Canada will become part of community they will need to know how to cope with their mental health - if not we will see increased risk of substance abuse, violence and intergenerational trauma - Solution: UCC is the largest NGO for Ukrainian community in Canada. They have…
				More financial orientation based on needs, tailored financial				Mental Health
					"Some kind of system that can provide more financial support to families that need it. (i.e, single mothers that come w children and don't speak English) --> I know a family that arrived and did not know how to find housing so rented a small apartment $2100/month which was very expensive "				-Mental Health: Almost all Ukrainians need mental health help but how do they get it? If at all? What about Mental Health? --4 Russian and Ukrainian speaking psychologists in all of AB --Hypothesis: 3% mental health access				IFH Coverage and what to do after it expires
									Big stigma for mental health issues in Ukraine					Ukrainians unclear about what their rights are and what they have access to, or what they need to pay for in the healthcare system
				information/advice/assistance based on need										Better health navigation services online so can ask questions and have explanation about where to go and how health system works here in Canada
					Language barrier very difficult early post arrival, especially if someone calls. I can speak English but I had no idea			Quality of life						Extended health insurance coverage access for newcomers post early benefits like IFHP expire need to have info about affordable extended health benefits like AB blue cross --other solution is a means tested scale that is linked to income for cost of health insurance
				Health care system navigation"
													Notes for:	Research Questions
					"If Canada.ca had proper instructions that were clear What do you need to do first? what documents do you need?, make it far more clear for all the pieces so that we don't have to go to Facebook If would be great if there was a text chat that you could ask questions to: that would respond w AI and provide directions, links etc. could be done in multiple languages If a single mother w mult kids ar…			Dissabilities and Special Needs*	Do people keep this habit post arrival in Canada to shoulder the burden of special needs or do they change their habits and try to access programs in Canada Ukrainians do not have access to programs for kids w special needs because of special immigration status.				Research Questions: Ideas
													1	IMGs in newcomer groups - how many are unable to access medical training or system? and what are their barriers to access it? How many give up unable to work as MDs?
					Clarification for healthcare system in Canada for Ukrainians is a huge gap and missing because "it's so ridiculous that some families are going back to dangerous cities in Ukraine b/c they don't know how to navigate HC system here".								2	How to help them access the medical training and/or medical system?
				Text chat instead of calling"				Ukrainian Health Profile**	Are we the unhealthiest population? Maybe we are from place with poor ecology				1	Ask people who did do it, how they did it
													3	Other healthcare workers, health professionals (nurses, lab techs, pharmacists)
					improved communication back to pts., better communication between IRCC and IOM, use WhatsApp to communicate to pts. and families			Effect of change of ecology/climate/environment	Are we the unhealthiest population? Maybe we are from place with poor ecology				4	How do newcomer groups access and/or use private:public healthcare? How is health spending split between private:public for newcomer/refugee groups
					Recommend: Leave a call back number, or another way to communicate in response Why not use WhatsApp, give other ways to communicate not just telephone				How will change in environment from Ukraine to Canada affect Ukrainians health				5	How do you organize your dental care for newcomers. How many have insurance, how many fly to Mexico, pay out of pocket, gave up?
													6	How many people feel like they have enough healthcare? That their healthcare needs are being met? (CCHS module)
				" More time talking to doctors"				Effect of dietary change	Eating habits – traditional diets and how they differ from the ++ processed foods in North America. How				1	if they are not happy, then what is the major problem or barrier that makes them feel that they do not have enough access/healthcare
									Food environment and the impacts on health on newly arrived refugees Food prices: in Ukraine the cheapest foods are vegetables and bread				7	Evaluation of 811 among newcomer groups: User feedback
													8	Correlation the amount of tax payment with amount of medical service received?
													9	What influences the general wellbeing of new refugees in Canada?
													10	Why is refugee health is important for the Canadian community?
													11	What are the most common types of healthcare professionals that are having difficulty accessing their profession
													12	what are the most common barriers for refugees to access MH services?

## Sheet: Member Checking
StartDate	EndDate	Duration (in seconds)	UserLanguage	feedback_1	feedback_1a	feedback_1_ukrainian	feedback_2	feedback_3	feeback_4	discussion_feedback	results_feedback	results_meaning	community_present
Start Date	End Date	Duration (in seconds)	User Language	Anything you want to say about this? Did we get the titles right? Are they comprehensive of what we discussed?	Anything you want to say about this? Is the summarized titles reflective of the raw data? Do you have a better concise title?	Anything you want to say about this? Did we get the titles right? Are they comprehensive of what we discussed?	Anything you want to say about this? Did we get the titles right? Are they comprehensive of what we discussed?	Anything you want to say about this? Did we get the titles right? Are they comprehensive of what we discussed?	Anything you want to say about this? Did we get the titles right? Are they comprehensive of what we discussed?	We picked these two themes as they were prominent across all time- periods. What do you think? Do these match your re-collection as the most important themes? Do you think it is worth discussing another theme?	What you think of the results and what do they mean to you?	What should the results mean for refugee healthcare in Canada?	What are they key take home messages and how do we present this back to refugee communities?
2024-05-09 11:21:00	2024-05-09 11:23:00	137	EN
2024-05-09 11:30:00	2024-05-09 11:34:00	190	EN
2024-05-12 07:21:00	2024-05-12 08:01:00	2439	EN	Yes.	What are refugees' key pre-arrival health concerns/ worries/needs/expectations.	Research priorities #4 does not clear for me.	Health priorities #5, unclear.	"What are the governments' health spendings and can we optimize it". If I remember right it was specifically about low income and refugee spending for health (low income health benefits).		Yes	The entire time of emigration was difficult for me. This research gives hope that Canada is important to know and that the situation may improve in the future for the next arrivals.	Canada accepts many refugees, many of them remain in the future to live in Canada. The more effectively the system takes care of health and availability of services at the beginning, the healthier residents we will have.	If some services are not clear or available, it does not mean that you should give up. After all, if we express a need and interest, over time the system will begin to see this need and respond to it. Our opinion is important.
2024-05-13 08:45:00	2024-05-13 09:33:00	2898	EN							The focus should be on "Mental health of new comers" rather than just "Mental health", as mental health could be very broad and, I believe, has already been and is being researched. Mental health of newcomers/refugees should be the focus.		Hope for smoother settlment and intergration.
2024-05-15 11:06:00	2024-05-15 11:16:00	553	EN	Everything looks good!	The summarized titles reflect the raw data well	Looks good!	The titles look right	Yes, comprehensive and as discussed	Everything looks right! thank you for doing this!	Navigating is a priority in my opinion, but mental health is important as well. These would be the main themes, I believe	The research themes outline main concerns, I think this would help newcomers and immigrants assimilate better health care - wise	It would help people settle and give them peace of mind with issues concerning health	Informative Orientations with interpretive service would help.
2024-05-15 22:36:00	2024-05-15 22:45:00	531	EN	Yes, trey are.						Both of these topics are very important for immigrants.	The result reflects the problem faced by immigrants in Canada.
2024-05-16 11:12:00	2024-05-16 11:30:00	1046	EN						Looks pretty accurate! Thanks!	Correct, those two topics were the most concerning.		They are ment to highlight and call people/goverment's attention to that fact that there ARE unsolved issues with Helth Care for refugees and those are issues valid for all citizens as well. Solving those problems will impore HC system in general.
2024-05-09 18:30:00	2024-05-09 19:27:00	3435	EN	Right	Yes, it is summarised	Right	Correct	Correct	Correct	Navigating will probably be supported
2024-05-18 14:21:00	2024-05-18 14:30:00	535	EN	Yes	This sounds great	Was this data only for Ukraine migrants or every one?	Yes	Yes	This one is right one for me	Yes. Very much	It means improvement is needed for refugees health care upon arrival or pre migration	It should be positive outcome	Maybe small videos in the language they can understand and the importance of it.
2024-05-15 10:09:00	2024-05-20 07:41:00	423133	EN	For me it looks like we choosed titles right and comprehensive	No, for me it looks formally and goodüëå	For me it looks good, we choosed these titlen in our sessions	It looks good	Looks good	Looks great!	Maybe about something how to do some special programs with discounts and free care, because first time a lot of refugees don't have a jobs and it's hard start in new country for them	I like that we discussed a really important topic and summarized all of it. I appreciate it	I think that refugee healthcare can orient on our results when they can do some important divisions in their system	Health care report based on research with refugees 2022-2024
2024-05-13 17:40:00	2024-05-15 17:55:00	173687	EN
2024-05-15 20:46:00	2024-05-15 20:47:00	47	EN
2024-05-15 10:52:00	2024-05-16 09:56:00	83064	EN	I think the form is representative	I would put mental health support on a higher level of importance, but in overall the scale is quite accurate	Nothing to add, the list is correct	Everything is correct
2024-05-23 18:46:00	2024-05-23 19:10:00	1441	EN	Correct	It‚Äôs correct	Yes, it is right	Correct	Right	Right	These themes are important	I hope the results can show the gaps in health care system and it will help to improve it.	They should mean that the refugees need more information.	It could be present through immigration agencies such as Center for newcomers, CIWA, CCIS, CBFY‚Ä¶
